# Supplementary material for: Assessment of MicroRNAs Associated with Tumor Purity by Random Forest Regression
Source: Biology (Basel). 2022 May 21;11(5):787. doi: 10.3390/biology11050787 (PMC9138977; doi:10.3390/biology11050787)
Supplement: Supplementary file 1 [file biology-11-00787-s001.zip]

Archive with 1 entries (1 files):
- biology-1736412-supplementary.xlsx
