# Supplementary material for: Assessment of MicroRNAs Associated with Tumor Purity by Random Forest Regression
Source: Biology (Basel). 2022 May 21;11(5):787. doi: 10.3390/biology11050787 (PMC9138977; doi:10.3390/biology11050787)
Supplement: Supplementary file 1 [file biology-11-00787-s001.zip › biology-1736412-supplementary.xlsx]

## Sheet: Table S1
Table S1: Optimal Parameters Using a Grid Search with 10-Fold Cross Validation (GridSearchCV)
Machine learning models	Selected Parameters
Lasso	Alpha: 0.000774263682681127
	Max_iter: 1000
Ridge	Alpha: 1.0
	Max_iter: 1000
Elastic Net	Alpha: 0.002154434690031882
	L1_ratio: 0.55
SVR	C: 0.5
	Gamma: auto
	Kernel: rbf
KNR	Algorithm: ball_tree
	Leaf_size: 25
	N_neighbors: 9
	Weights: distance
MLP	Activation: logistic
	Solver: lbfgs
	Learning_rate: adaptive
	Alpha: 1
Linear	basic

## Sheet: Table S2
Table S2: Target Genes of hsa-miR-155
Gene Symbol
EAF1	TCF7L2	PDLIM5	ISPD
TPM1	G2E3	WEE1	C12orf40
FAM156B	RPS6KB1	BSDC1	FAM199X
FAM156A	BACH1	PLEKHA1	PRKAR2B
PCP4	HNRNPA3	FGF12	DPYSL2
COLCA2	TAPT1	PGM2L1	TRIP12
ZSCAN12	MYB	TWF1	PPM1A
CEP70	DHX40	ZDHHC20	SPTA1
IDO1	AICDA	IRF2BP2	LSM14B
RNF4	RAB11FIP2	BNC2	SYT14
ZNF629	ARVCF	HECTD4	LRRC59
SLC25A3	PALD1	TET2	EBF2
METTL9	TRIM32	SMARCA4	GNAI3
FABP2	MAP3K10	LSM14A	ASAP2
MYOT	MYO1D	AHRR	ZMYM2
POGLUT1	CSF1R	JARID2	ZNF737
ZBTB41	FAM135A	ZFP36L2	MYBL1
SPRTN	SCG2	TSHZ3	KIF26B
NOG	MPEG1	PHLDA1	STXBP5L
PEX5	HBP1	ZNF575	UNC80
SOX30	SOCS1	ZNF236	TNPO1
CYBRD1	FBXL17	DRP2	VGLL4
RFC3	C5orf64	LCORL	SMAD4
GPBP1	HIVEP2	KDM2A	RGP1
HNRNPK	MBTD1	TP53INP1	MCM8
DYNC1I2	C8orf44-SGK3	SYPL1	SMAD2
MAP3K7	GLUL	SNX18	VMA21
MEF2A	RBMS3	ULK2	ACTL7A
SALL1	TBL1XR1	TXK	CEBPB
KLF3	KDM5B	RERE	FOS
CARD11	ANKFY1	PTPN21	WWC1
RELA	E2F2	TSHZ1	ZIC3
SATB1	ATXN1L	HTR2C	FBXO33
RAPGEF2	RAB3C	CREBRF	DYNC1I1
ZPLD1	DPY19L1	SERTAD2	FGF7
OLFML3	ANTXR2	ARHGEF33	GABRA1
MYO10	TRAF3	SNTB1	CDX1
MIDN	FXR1	RAPGEF4	DET1
CAB39	MITF	SESTD1	CYB561D1
TLE4	MRPS6	TAPBPL	CSNK1G2
RCOR1	ZBTB20	GJB6	TAB2
STRN3	CD36	PICALM	RPS6KA3
SEMA5A	USP9X	DDX31	ZBTB38
CTTNBP2NL	ARMC2	CEP350	SGK3
KANSL1	CACUL1	AK9	WBP1L
DNAJB1	ZNF652	SEC62	TBR1
ZSWIM6	TRPS1	MGAT5	CHAF1A
RICTOR	VAV3	SMAP1	RCN2
DCUN1D3	ETS1	CNOT7	KRAS
CBL	ACTA1	PIP4K2B	MEIS1
SEC14L5	ARID2	OXR1	S1PR1
TENM3	H3F3A	HNRNPF	IKBKE
LRRC8B	SMUG1	SMAD5	FER
IL6R	RPS6KA5	HIRA	MAPK14
ITK	GPM6B	GOLM1	OSBPL10
RREB1	OTUB2	EDIL3	ZFAND5
INPP5D	CSRNP2	VHL	EPAS1
ENTPD5	EHD1	STX12
PTPRJ	UNK	ZNF790

## Sheet: Table S3
Table S3: Target Genes of Top Three miRNAs
Gene Symbol
EAF1	EBF2	FGF7	ENTPD5	KLF12	TMEM200B	STAU1	SIX4	ELAVL4
TPM1	GNAI3	GABRA1	PTPRJ	ENDOD1	CLTA	IPO7	TRIM23	STAG1
FAM156B	PDLIM5	CDX1	SMUG1	CPEB2	HMGA2	MAP4K3	PIK3C2A	MAN1A1
FAM156A	WEE1	DET1	RPS6KA5	ADAL	C20orf194	GTF2A1	EGR2	NKX3-1
PCP4	BSDC1	CYB561D1	GPM6B	SUDS3	TSEN34	GNAQ	NHLH2	RB1CC1
COLCA2	PLEKHA1	TCF7L2	OTUB2	TAOK3	TAOK1	ARID5B	ZBTB37	ROBO1
ZSCAN12	FGF12	G2E3	CSRNP2	SEC24A	CFL2	SH2B1	BMPR1A	ALS2
CEP70	PGM2L1	RPS6KB1	EHD1	WAC	LCOR	PLEKHA3	CDK19	ONECUT2
IDO1	TWF1	BACH1	RTN4	ALDH7A1	PTPN23	ROCK2	ARF4	BOD1L1
RNF4	ZDHHC20	HNRNPA3	IL13	GTDC1	NR2F6	ASB7	TRIM13	MFSD9
ZNF629	IRF2BP2	TAPT1	TTC9C	MBOAT2	RAC1	TNKS	ANKS1B	DIAPH2
SLC25A3	BNC2	MYB	PIGY	PCDH17	CLIC4	MTMR9	TVP23B	CAV2
METTL9	HECTD4	DHX40	CPEB1	SP110	RAB3A	ZNF831	CNEP1R1	PRPF4B
FABP2	TET2	AICDA	SLC3A2	CAMK4	IER3	RBM47	MRPS36	BHLHE41
MYOT	SMARCA4	RAB11FIP2	IL36B	FREM1	GAB1	CCDC6	ATXN7L2	BVES
POGLUT1	LSM14A	ARVCF	STK31	SLITRK4	DCUN1D4	RAB12	CCNG2	KITLG
ZBTB41	AHRR	PALD1	RAE1	SV2B	AKT1S1	LRP1B	TCF21	SGMS1
SPRTN	JARID2	TRIM32	ITGA8	NFAT5	TMEM59	RSF1	MAL	FAM126A
NOG	ZFP36L2	MAP3K10	KDELR2	SNRK	ANK3	RNF103-CHMP3	HOXD8	ARHGEF6
PEX5	TSHZ3	MYO1D	FKBP1B	GAS2L3	ZEB2	CHMP3	HSD11B1	FAM91A1
SOX30	PHLDA1	CSF1R	TMEM161B	TTC19	PPP1R37	ZMYND8	UBE2D1	ACADSB
CYBRD1	ZNF575	FAM135A	THAP11	NTM	C9orf72	BRWD3	CAPN10	MBNL3
RFC3	ZNF236	SCG2	ADO	COL5A1	STAM	SP8	LEPROT	ADAMTS1
GPBP1	DRP2	MPEG1	BLZF1	WIPF2	MOB4	XPO1	ARSJ	CNTN1
HNRNPK	LCORL	HBP1	HAUS6	GLCE	CXADR	MYH10	RAP1A	REST
DYNC1I2	KDM2A	SOCS1	OGT	ITGA9	ITGB8	ACBD5	HNRNPH3	RORA
UNK	TP53INP1	FBXL17	CETN3	IPO9	MORF4L2	IL6ST	MED28	RAB11FIP5
SMAD5	SYPL1	C5orf64	SIPA1L1	SSBP2	PSMB5	FMNL2	SGCE	MYCN
HIRA	ASAP2	HIVEP2	AARD	EDARADD	NCK2	SMG1	RNH1	SLC30A4
GOLM1	ZMYM2	MBTD1	CCNT2	ZNF780A	SLC1A3	CIITA	RHOA	BRD1
EDIL3	ZNF737	C8orf44-SGK3	RBM48	COL12A1	HSPE1-MOB4	C16orf70	CBLN4	PRKG1
VHL	MYBL1	CSNK1G2	EPHA2	GEMIN8	TARDBP	BTLA	NFE2L2	FIGN
STX12	KIF26B	TAB2	GJC1	NCKAP1	C5orf24	ITPKB	VMP1	MOSPD2
ZNF790	STXBP5L	RPS6KA3	MKRN1	GPX8	BAZ1A	ZEB1	LMX1A	NR2C1
FER	UNC80	ZBTB38	RC3H1	CELF3	FOXO4	C6orf47	VPS54	PTPN4
MAPK14	TNPO1	SGK3	CDR2	PI4K2A	ASH1L	ADCY9	FAM19A1	AHR
OSBPL10	VGLL4	WBP1L	FCRL4	FUS	RHEB	TNRC18	NT5C1B-RDH14	ZNF770
ZFAND5	SMAD4	TBR1	LMO7	TTC1	APC	NR3C1	PRDM8	SYNJ1
EPAS1	RGP1	CHAF1A	RAB8B	PHACTR3	ITGAV	NR1D2	RERG	ICK
SNX18	MCM8	RCN2	BCAT1	ASB3	INPP5A	RASSF3	MED17	SLC24A2
ULK2	SMAD2	KRAS	RAP2C	KBTBD4	COG4	TET3	DUSP2	APPL1
TXK	GLUL	MEIS1	SH3BP4	ZMAT4	S1PR3	ITPR3	CHSY3	TBC1D9
RERE	RBMS3	S1PR1	LDLRAD4	RCAN2	RGL2	HIPK1	RAB6B	MAGI2
PTPN21	TBL1XR1	IKBKE	POLH	CNOT4	RAB2A	SP4	DNAJC7	TRPC4
TSHZ1	KDM5B	MAP3K7	XYLT1	KDELR3	ANKRD11	JMJD1C	RWDD4	IGF1
HTR2C	ANKFY1	MEF2A	UGCG	SLC37A3	ZCCHC14	AFF1	LRP12	EFCAB14
CREBRF	E2F2	SALL1	ZFPM2	F8	LRRC1	NUCKS1	KLF10	FAM131B
SERTAD2	ATXN1L	KLF3	NEB	DUS4L	GNB2	MLXIP	LDB2	SAMD12
ARHGEF33	RAB3C	CARD11	HEATR1	CREB3L4	MRFAP1	QKI	PTP4A1	GCC2
SNTB1	DPY19L1	RELA	FGF14	KLHDC10	HEATR5A	PPP3R1	SLC18A2	TRIM36
RAPGEF4	ANTXR2	SATB1	HSPA4L	APP	PDE4B	ATP1B1	FAM155A	SACS
SESTD1	TRAF3	RAPGEF2	ZNF354C	ANKRD34C	KIF5B	SLC7A11	ACTN4	APPBP2
TAPBPL	FXR1	ZPLD1	ACSL1	AFAP1L1	LRRC32	MARK3	CD69	ZC3H12C
GJB6	MITF	OLFML3	PPARGC1A	CALD1	PAFAH1B2	RLF	STC1	ABCA1
PICALM	MRPS6	MYO10	CTBP2	HNRNPH1	VAMP3	IPMK	WWP1	NBEA
DDX31	ZBTB20	MIDN	PAK3	IDO2	CLOCK	RHOQ	LHFPL3	RGPD6
CEP350	CD36	CAB39	KHDRBS1	TMEM99	TGFBR1	MTFR1	PRPF40A	DLG1
AK9	USP9X	TLE4	AEBP2	HSPA13	SUCO	DNAJC25	ACTC1	SPOCK2
SEC62	ARMC2	RCOR1	TMEM260	MAL2	ATF7IP	DNAJB4	BNIP2	MED12L
MGAT5	CACUL1	STRN3	NEK9	OR11A1	CTTN	HDLBP	KCNA4	ADAMTS5
SMAP1	ZNF652	SEMA5A	WDFY3	DBR1	MTCH1	CADM2	GDNF	ANKIB1
CNOT7	TRPS1	CTTNBP2NL	MED13	C3orf35	UTRN	GNG12	NPAT	BCOR
PIP4K2B	VAV3	KANSL1	OGFOD1	STK40	GHR	OSBPL3	STK38L	TNS1
OXR1	ETS1	DNAJB1	INO80D	LRBA	KAT2B	KLHL15	CDK17	ATP13A3
HNRNPF	ACTA1	ZSWIM6	FAM210B	AKAP12	RARG	ZFPL1	SNX3	SSH1
ISPD	ARID2	RICTOR	DIO2	RBM20	USP6NL	SPAG9	ZNF503	BAZ2A
C12orf40	H3F3A	DCUN1D3	EEA1	ABT1	TIPARP	ETV1	MED14	CIT
FAM199X	VMA21	CBL	KCNJ2	YLPM1	HECTD1	FCHO2	FBXL3	SH3KBP1
PRKAR2B	ACTL7A	SEC14L5	ITGA2	VCP	LPP	HGS	ACKR3	DMD
DPYSL2	CEBPB	TENM3	APLP2	IQSEC2	PUM1	CUL4A	CAPN7	NEDD4L
TRIP12	FOS	LRRC8B	MPP6	BOD1	PCGF3	OTUD4	FBXO30	WDR5B
PPM1A	WWC1	IL6R	ATP9A	WASL	IRAK1	IGF2BP3	FEM1C	CSMD3
SPTA1	ZIC3	ITK	TRAM2	RHOBTB3	PLCB1	PDCD6IP	GOPC	PTPRB
LSM14B	FBXO33	RREB1	TMEM245	ARNTL	MBD6	ANKRD28	SLAIN1	GAS7
SYT14	DYNC1I1	INPP5D	FRMD4A	SLC35F5	PROM1	AFF4	BTBD1	PIK3CA
LRRC59	PDS5B	RGPD4

## Sheet: Table S4
Table S4: KEGG Pathways Enriched by the Target Genes of miRNA Top-Ranked by the Random Forest Regression’s Feature-Importance Score (Adjusted p-Value < 0.05)
Term (KEGG)	Adjusted P-value
IL-17 signaling pathway	0.0014
Pathways in cancer	0.0014
Hepatitis B	0.0014
T cell receptor signaling pathway	0.0015
TNF signaling pathway	0.0021
Osteoclast differentiation	0.0043
MAPK signaling pathway	0.0052
Toll-like receptor signaling pathway	0.0052
Lipid and atherosclerosis	0.0052
Pancreatic cancer	0.0053
Signaling pathways regulating pluripotency of stem cells	0.0053
B cell receptor signaling pathway	0.0064
Colorectal cancer	0.0082
Hepatocellular carcinoma	0.0123
Human immunodeficiency virus 1 infection	0.0125
Acute myeloid leukemia	0.0141
Yersinia infection	0.0141
Prolactin signaling pathway	0.0149
RIG-I-like receptor signaling pathway	0.0149
Adherens junction	0.015
Th17 cell differentiation	0.016
Gastric cancer	0.0166
Chronic myeloid leukemia	0.0166
Kaposi sarcoma-associated herpesvirus infection	0.0166
Toxoplasmosis	0.0166
Leishmaniasis	0.0166
Leukocyte transendothelial migration	0.0171
Cellular senescence	0.018
Salmonella infection	0.0195
Rap1 signaling pathway	0.0233
PD-L1 expression and PD-1 checkpoint pathway in cancer	0.0261
Relaxin signaling pathway	0.0267
TGF-beta signaling pathway	0.031
NOD-like receptor signaling pathway	0.0324
Apelin signaling pathway	0.0324
Fc gamma R-mediated phagocytosis	0.0324
Measles	0.0325
Coronavirus disease	0.0325
Ubiquitin mediated proteolysis	0.0325
AGE-RAGE signaling pathway in diabetic complications	0.0331
Chagas disease	0.0351
Chemical carcinogenesis	0.0357
NF-kappa B signaling pathway	0.0362
Breast cancer	0.0363
Fc epsilon RI signaling pathway	0.0379
Pathogenic Escherichia coli infection	0.0382
Renal cell carcinoma	0.0382
mTOR signaling pathway	0.0413
Epstein-Barr virus infection	0.0414
Melanoma	0.0416
Pertussis	0.0481
Bladder cancer	0.0481
Growth hormone synthesis, secretion and action	0.0489
Neurotrophin signaling pathway	0.0489
Sphingolipid signaling pathway	0.0489

## Sheet: Table S5
Table S5: KEGG Pathways Enriched by the Target Genes of Top Three miRNAs (adjusted p-value < 0.05)
Term	Adjusted P-value
Regulation of actin cytoskeleton	6.63e-05
Endocytosis	6.63e-05
Pathways in cancer	8.05e-05
Adherens junction	0.000284
T cell receptor signaling pathway	0.000583
MAPK signaling pathway	0.000941
Human cytomegalovirus infection	0.000941
Colorectal cancer	0.000941
Rap1 signaling pathway	0.000941
Human immunodeficiency virus 1 infection	0.000941
Longevity regulating pathway	0.000941
Pathogenic Escherichia coli infection	0.000941
Lipid and atherosclerosis	0.000941
Apelin signaling pathway	0.0011
Yersinia infection	0.0011
Signaling pathways regulating pluripotency of stem cells	0.0018
Cholinergic synapse	0.0019
Inositol phosphate metabolism	0.0025
Growth hormone synthesis, secretion and action	0.0025
Neurotrophin signaling pathway	0.0025
Sphingolipid signaling pathway	0.0025
Proteoglycans in cancer	0.0026
Thyroid hormone signaling pathway	0.0026
Pancreatic cancer	0.0026
Transcriptional misregulation in cancer	0.0032
Salmonella infection	0.0035
Osteoclast differentiation	0.0038
Hepatitis B	0.0039
Phosphatidylinositol signaling system	0.0039
Relaxin signaling pathway	0.0039
Axon guidance	0.0041
Leukocyte transendothelial migration	0.0041
Renal cell carcinoma	0.0041
Dopaminergic synapse	0.0043
Ras signaling pathway	0.0075
Th17 cell differentiation	0.0075
Platelet activation	0.0075
PI3K-Akt signaling pathway	0.0075
Bacterial invasion of epithelial cells	0.0079
Dilated cardiomyopathy	0.0101822
B cell receptor signaling pathway	0.0104913
Circadian entrainment	0.0104913
Long-term potentiation	0.0114514
Shigellosis	0.0114514
Chemokine signaling pathway	0.0136125
Chagas disease	0.0136125
Cushing syndrome	0.0136125
Kaposi sarcoma-associated herpesvirus infection	0.0136125
AMPK signaling pathway	0.0136125
Cellular senescence	0.0136125
Fluid shear stress and atherosclerosis	0.0142485
Toll-like receptor signaling pathway	0.0142485
Parathyroid hormone synthesis, secretion and action	0.0160667
Human T-cell leukemia virus 1 infection	0.0164887
Hypertrophic cardiomyopathy	0.0165627
Circadian rhythm	0.0169328
Focal adhesion	0.0169328
Long-term depression	0.018521
Chronic myeloid leukemia	0.0186485
IL-17 signaling pathway	0.020304
TNF signaling pathway	0.0207066
Hepatocellular carcinoma	0.0207066
Serotonergic synapse	0.0210786
Tight junction	0.0210786
Glutamatergic synapse	0.0220254
Prostate cancer	0.0226885
Oxytocin signaling pathway	0.0245542
mTOR signaling pathway	0.0245542
AGE-RAGE signaling pathway in diabetic complications	0.0260521
Progesterone-mediated oocyte maturation	0.0260521
cAMP signaling pathway	0.0262105
Melanogenesis	0.0269953
Aldosterone-regulated sodium reabsorption	0.0284378
Fc epsilon RI signaling pathway	0.0289113
Insulin secretion	0.0307907
C-type lectin receptor signaling pathway	0.0307907
Spinocerebellar ataxia	0.0324477
Viral carcinogenesis	0.0324477
ECM-receptor interaction	0.0329873
Gap junction	0.0329873
Wnt signaling pathway	0.0361025
Insulin resistance	0.0361025
cGMP-PKG signaling pathway	0.0371957
Gastric cancer	0.040192
Adrenergic signaling in cardiomyocytes	0.0415981
Thyroid hormone synthesis	0.0416384
FoxO signaling pathway	0.0420122
Gastric acid secretion	0.0426322
Pertussis	0.0426322
TGF-beta signaling pathway	0.0426322
Arrhythmogenic right ventricular cardiomyopathy	0.0450175
Fc gamma R-mediated phagocytosis	0.0496235

## Sheet: Table S6
Table S6: GO Biological Process Enriched by the Target Genes of miRNA Top-Ranked by the Random Forest Regression’s Feature Importance Score (Adjusted p-Value < 0.05)
Term (GO)	Adjusted P-value
regulation of transcription, DNA-templated (GO:0006355)	9.12e-12
regulation of transcription by RNA polymerase II (GO:0006357)	2.69e-09
negative regulation of transcription, DNA-templated (GO:0045892)	3.35e-09
positive regulation of transcription by RNA polymerase II (GO:0045944)	3.86e-05
positive regulation of transcription, DNA-templated (GO:0045893)	4.51e-05
positive regulation of nucleic acid-templated transcription (GO:1903508)	0.000185
peptidyl-serine modification (GO:0018209)	0.000185
peptidyl-serine phosphorylation (GO:0018105)	0.000505
negative regulation of transcription by RNA polymerase II (GO:0000122)	0.0011
cellular response to interleukin-6 (GO:0071354)	0.0029
negative regulation of cellular macromolecule biosynthetic process (GO:2000113)	0.0038
regulation of gene expression (GO:0010468)	0.0038
negative regulation of nucleic acid-templated transcription (GO:1903507)	0.0047
Fc-epsilon receptor signaling pathway (GO:0038095)	0.0053
interleukin-6-mediated signaling pathway (GO:0070102)	0.0053
positive chemotaxis (GO:0050918)	0.0053
Fc receptor signaling pathway (GO:0038093)	0.0053
positive regulation of cell differentiation (GO:0045597)	0.0053
cellular response to transforming growth factor beta stimulus (GO:0071560)	0.0054
antigen receptor-mediated signaling pathway (GO:0050851)	0.0058
transforming growth factor beta receptor signaling pathway (GO:0007179)	0.0067
forebrain neuron differentiation (GO:0021879)	0.0067
regulation of nucleic acid-templated transcription (GO:1903506)	0.0132
protein phosphorylation (GO:0006468)	0.0187
cytokine-mediated signaling pathway (GO:0019221)	0.0273
negative regulation of hippo signaling (GO:0035331)	0.0276
regulation of cellular macromolecule biosynthetic process (GO:2000112)	0.0276
positive regulation of NF-kappaB transcription factor activity (GO:0051092)	0.03
T cell receptor signaling pathway (GO:0050852)	0.0332
positive regulation of pri-miRNA transcription by RNA polymerase II (GO:1902895)	0.0371
positive regulation of DNA-binding transcription factor activity (GO:0051091)	0.0372
negative regulation of cell growth (GO:0030308)	0.037309
regulation of DNA-templated transcription, initiation (GO:2000142)	0.037309
pattern recognition receptor signaling pathway (GO:0002221)	0.037309
plasma membrane bounded cell projection organization (GO:0120036)	0.0386634
cellular response to reactive oxygen species (GO:0034614)	0.0400779
G2/M transition of mitotic cell cycle (GO:0000086)	0.0400779
ruffle organization (GO:0031529)	0.0423969
transmembrane receptor protein serine/threonine kinase signaling pathway (GO:0007178)	0.0423969
BMP signaling pathway (GO:0030509)	0.0423969
regulation of cell growth (GO:0001558)	0.0428291
negative regulation of cellular process (GO:0048523)	0.0428291
regulation of cell migration (GO:0030334)	0.0428291
regulation of receptor-mediated endocytosis (GO:0048259)	0.0428291
positive regulation of cellular process (GO:0048522)	0.0441515
cellular response to macrophage colony-stimulating factor stimulus (GO:0036006)	0.047998
response to macrophage colony-stimulating factor (GO:0036005)	0.047998
negative regulation of cardiac muscle cell proliferation (GO:0060044)	0.047998

## Sheet: Table S7
Table S7: GO Biological Process Enriched by the Target Genes of the Top Three miRNAs (Adjusted p-Value < 0.05)
Term	Adjusted P-value
positive regulation of transcription by RNA polymerase II (GO:0045944)	4.16118e-13
regulation of transcription by RNA polymerase II (GO:0006357)	2.38098e-12
positive regulation of transcription, DNA-templated (GO:0045893)	2.38098e-12
regulation of transcription, DNA-templated (GO:0006355)	2.38098e-12
negative regulation of transcription, DNA-templated (GO:0045892)	4.70013e-07
positive regulation of nucleic acid-templated transcription (GO:1903508)	9.88392e-07
regulation of gene expression (GO:0010468)	1.16718e-06
negative regulation of nucleic acid-templated transcription (GO:1903507)	9.71798e-06
negative regulation of cellular macromolecule biosynthetic process (GO:2000113)	4.10173e-05
positive regulation of cell differentiation (GO:0045597)	7.2772e-05
peptidyl-serine modification (GO:0018209)	0.000359967
peptidyl-serine phosphorylation (GO:0018105)	0.000391932
negative regulation of transcription by RNA polymerase II (GO:0000122)	0.000413437
regulation of nucleic acid-templated transcription (GO:1903506)	0.0011
protein phosphorylation (GO:0006468)	0.0015
transmembrane receptor protein tyrosine kinase signaling pathway (GO:0007169)	0.0017
regulation of cellular macromolecule biosynthetic process (GO:2000112)	0.0021
regulation of actin cytoskeleton organization (GO:0032956)	0.0021
negative regulation of protein localization to cell surface (GO:2000009)	0.0029
regulation of cell migration (GO:0030334)	0.0042
negative regulation of cell migration (GO:0030336)	0.0044
cellular response to transforming growth factor beta stimulus (GO:0071560)	0.0044
cellular response to insulin stimulus (GO:0032869)	0.0044
ventricular septum development (GO:0003281)	0.0044
mitotic cytokinesis (GO:0000281)	0.0044
negative regulation of hippo signaling (GO:0035331)	0.0052
regulation of leukocyte adhesion to vascular endothelial cell (GO:1904994)	0.0052
transforming growth factor beta receptor signaling pathway (GO:0007179)	0.0052
actin cytoskeleton reorganization (GO:0031532)	0.0052
positive regulation of macromolecule metabolic process (GO:0010604)	0.0057
cortical cytoskeleton organization (GO:0030865)	0.006
protein localization to plasma membrane (GO:0072659)	0.006
phosphatidylinositol phosphate biosynthetic process (GO:0046854)	0.0069
circulatory system development (GO:0072359)	0.0088
phosphatidylinositol biosynthetic process (GO:0006661)	0.0088
negative regulation of gene expression (GO:0010629)	0.0099
protein deubiquitination (GO:0016579)	0.0104823
negative regulation of cell motility (GO:2000146)	0.0108094
positive regulation of multicellular organismal process (GO:0051240)	0.0108094
muscle organ development (GO:0007517)	0.0108094
positive regulation of leukocyte adhesion to vascular endothelial cell (GO:1904996)	0.0110205
cytoskeleton-dependent cytokinesis (GO:0061640)	0.0115054
protein modification by small protein removal (GO:0070646)	0.0145036
positive regulation of cellular component movement (GO:0051272)	0.0167029
negative regulation of cellular process (GO:0048523)	0.0167029
negative regulation of cell population proliferation (GO:0008285)	0.0167029
positive regulation of gene expression (GO:0010628)	0.0167029
cellular response to peptide hormone stimulus (GO:0071375)	0.0167029
interleukin-6-mediated signaling pathway (GO:0070102)	0.0170966
inositol lipid-mediated signaling (GO:0048017)	0.0178407
protein localization to cell periphery (GO:1990778)	0.0178407
cellular response to interleukin-6 (GO:0071354)	0.0178407
ventricular septum morphogenesis (GO:0060412)	0.0178407
regulation of RNA metabolic process (GO:0051252)	0.0194726
negative regulation of macromolecule metabolic process (GO:0010605)	0.0197388
regulation of exosomal secretion (GO:1903541)	0.0197388
negative regulation of receptor signaling pathway via STAT (GO:1904893)	0.0200527
Fc-epsilon receptor signaling pathway (GO:0038095)	0.0212482
vascular endothelial growth factor receptor signaling pathway (GO:0048010)	0.0223103
Fc receptor signaling pathway (GO:0038093)	0.0223103
ephrin receptor signaling pathway (GO:0048013)	0.0227285
cortical actin cytoskeleton organization (GO:0030866)	0.0227285
regulation of hippo signaling (GO:0035330)	0.0227285
regulation of cell population proliferation (GO:0042127)	0.0227285
positive regulation of intracellular signal transduction (GO:1902533)	0.0255779
regulation of developmental growth (GO:0048638)	0.0256808
response to insulin (GO:0032868)	0.0258171
regulation of cardiac muscle cell proliferation (GO:0060043)	0.0266614
cytosolic transport (GO:0016482)	0.0266614
antigen receptor-mediated signaling pathway (GO:0050851)	0.0266614
response to cytokine (GO:0034097)	0.0268272
phosphatidylinositol-mediated signaling (GO:0048015)	0.0284186
cell morphogenesis involved in differentiation (GO:0000904)	0.0310786
ventricular compact myocardium morphogenesis (GO:0003223)	0.0310786
positive regulation of ATP metabolic process (GO:1903580)	0.0316726
regulation of protein localization to cell surface (GO:2000008)	0.0316726
retrograde transport, endosome to Golgi (GO:0042147)	0.0317995
insulin receptor signaling pathway (GO:0008286)	0.0317995
regulation of actin filament-based process (GO:0032970)	0.0317995
establishment of protein localization to extracellular region (GO:0035592)	0.0337927
regulation of lamellipodium assembly (GO:0010591)	0.0343051
ventricular cardiac muscle tissue morphogenesis (GO:0055010)	0.0343051
negative regulation of phosphoprotein phosphatase activity (GO:0032515)	0.0343051
cellular protein modification process (GO:0006464)	0.0343051
neuron projection morphogenesis (GO:0048812)	0.0355035
regulation of anatomical structure morphogenesis (GO:0022603)	0.0355035
T cell receptor signaling pathway (GO:0050852)	0.0355035
positive regulation of SMAD protein signal transduction (GO:0060391)	0.0355035
positive regulation of sodium ion transmembrane transporter activity (GO:2000651)	0.0355035
regulation of lamellipodium organization (GO:1902743)	0.0355035
regulation of DNA-templated transcription, initiation (GO:2000142)	0.0355035
protein localization to membrane (GO:0072657)	0.0357548
regulation of RNA splicing (GO:0043484)	0.0360145
ubiquitin-dependent protein catabolic process (GO:0006511)	0.0360145
substrate adhesion-dependent cell spreading (GO:0034446)	0.0360145
regulation of cardiac muscle hypertrophy (GO:0010611)	0.0360145
regulation of cell size (GO:0008361)	0.0360145
Ras protein signal transduction (GO:0007265)	0.0360145
negative regulation of cellular protein localization (GO:1903828)	0.0384639
membrane invagination (GO:0010324)	0.0384639
negative regulation of cytoplasmic translation (GO:2000766)	0.0384639
regulation of transforming growth factor beta activation (GO:1901388)	0.0384639
clathrin coat assembly (GO:0048268)	0.0407959
myoblast differentiation (GO:0045445)	0.0407959
plasma membrane bounded cell projection organization (GO:0120036)	0.0419207
regulation of transcription initiation from RNA polymerase II promoter (GO:0060260)	0.0419207
skeletal muscle tissue development (GO:0007519)	0.0420983
phosphatidylinositol metabolic process (GO:0046488)	0.0434243
regulation of cytoskeleton organization (GO:0051493)	0.0434243
membrane organization (GO:0061024)	0.0461579
positive regulation of cold-induced thermogenesis (GO:0120162)	0.0479508
protein modification by small protein conjugation (GO:0032446)	0.0486977
negative regulation of receptor signaling pathway via JAK-STAT (GO:0046426)	0.0487294
